# Supplementary material for: Genetic Characterization of Carbapenem-Resistant Acinetobacter spp. Isolated from Diseased Companion Animals in Japan
Source: Antibiotics (Basel). 2026 Mar 24;15(4):329. doi: 10.3390/antibiotics15040329 (PMC13113104; doi:10.3390/antibiotics15040329)
Supplement: Supplementary file 1 [file antibiotics-15-00329-s001.zip]

Archive with 6 entries (6 files):
- Table S3.pdf
- Table S4.pdf
- Table S5.pdf
- Table S6.pdf
- Table S1.pdf
- Table S2.pdf
